# Supplementary material for: Correcting systematic errors by hybrid 2D correlation loss functions in nonlinear inverse modelling
Source: PLoS One. 2023 Apr 20;18(4):e0284723. doi: 10.1371/journal.pone.0284723 (PMC10118180; doi:10.1371/journal.pone.0284723)
Supplement: S2 File — This file can be used to reproduce all results presented in this paper by inserting the parameters for the variables given in the manuscript or adapted for applying the smart error sum to your own project. Julia is an open source project. More information can be found under https://julialang.org. (JL) [file pone.0284723.s002.jl]

using IndexFunArrays, LinearAlgebra, Statistics
using Plots, View5D # , LatexStrings
using Optim

# eΘ
function cauchy(x, t, γ, x0, wh2=1)
    if wh2==1
        return t*γ/((x0-x)^2+γ^2)
    elseif wh2==2
        return t*(1+t)*γ/((x0-x)^2+γ^2)
    elseif wh2==3
        return t*γ/((x0-x-t)^2+γ^2)
    elseif wh2==4
        return t*(1+x*t)*γ/((x0-x)^2+γ^2)
    else
        error("unknown selection")
    end
end

"""
    hilbert_noda(arr)

applies the Hilbert-Noda modification to an input array and returns the result
"""
function hilbert_noda(arr)
    res = zeros(eltype(arr), (size(arr,1), size(arr,2))) # copy(arr) # ones(eltype(arr), size(arr))
    for i in 1:size(arr,2)
        for k in 1:size(arr,1)
            for j in 1:size(arr,1) # this is summed over
                res[k,i] += let
                    if (k==j) 
                        0
                    else
                        arr[j,i] / (π*(k-j))
                    end
                end
            end
        end
    end
    return res
end

# needed for (*Series-based Residual Sum of Squares*)
function Θ_Ψ(Y1, Y2)
    Θ = transpose(Y1) * Y2 ./ (size(Y1,1) - 1) # (*Calculation of the synchronous hybrid map*)
    NY2 = transpose(hilbert_noda(Y2)) # (*Linear transformation of the original curves*)
    # Ψ = collect(sum(Y1[:,i].*NY2[j,:]) for i=1:size(Y1,2), j=1:size(NY2,1)) ./ (size(Y1,1) - 1)
    Ψ = transpose(Y1) * transpose(NY2) ./ (size(Y1,2) - 1) # (*Calculation of the asynchronous hybrid map*)
    return Θ, Ψ
end

# """
#     smart_error_sum(s, m)

# calculates the smart_error_sum for vevtors `s` and `m`.
#     This should be identical to Θ_Ψ ? 

# """
# function smart_error_sum(s, m)
#     sum(s.^2) * sum(m.^2) - sum(s.*m)^2
# end

"""
    DS(x, tt, γ, x0, measured, wh, wh2)

calculates different versions of the smart error sum

#Arguments
+ x: vector (e.g. spectral positions in cm^-1)
+ tt: vector of additional parameters (e.g. thickness) defining the series of measurements
+ measured: matrix of measurements
+ γ: model parameter (e.g. FWHM of curves)
+ x0: other model parameter (e.g. position of maximum)
+ wh: type of smart error sum to compute
+ wh2: type of cauchy function
"""
function DS(x, tt, γ, x0, measured, wh, wh2)
    Y1 = cauchy.(transpose(x), tt, γ, x0, wh2)
    Y2 = measured
    if wh == 1 # (*Conventional Residual Sum of Squares*)
        sum(abs2.(Y1 .- Y2)) ./ length(x)
    elseif wh == 10 # (*Series-based Residual Sum of Squares*)
        Θ, Ψ = Θ_Ψ(Y1, Y2) # routine to calculate Θ and Ψ
        return (log(sum(abs2.(transpose(Θ) .- Θ))) + log(sum(abs2.(transpose(Ψ) .+ Ψ)))) ./ length(x) # (*Calculation of the sum of SRSS and ARSS*)
    elseif wh == 12 # (*2T2D Residual Sum of Squares*)
        res = 0.0
        for i = 1:length(tt)
            Ψ = zeros((length(x), length(x)))
            for j = 1:length(x)
                for k = 1:length(x)
                    Ψ[k,j] = (Y1[i,k] * Y2[i,j] - Y1[i,j] * Y2[i,k])/2 # (*Calculation of the ith row of the asynchronous map*)
                end
            end
            res += sum(abs2.(Ψ)) ./ length(x) # (*Calculation of the sum of phase angles per curve*)
        end
        res
    elseif wh == 14    # (*2T2D Residual Sum of Squares - faster*)
        sum(sum(abs2.(Y1), dims=2) .* sum(abs2.(Y2), dims=2) .- abs2.(sum(Y1.*Y2, dims=2))) # (*Calculation of the sum of the elements of the ith row of the asynchronous map*)
    elseif wh == 17    # (*2T2D Phase angle-based Residual Sum of Squares*)
        res = 0.0
        for i = 1:size(Y1,1)
            Θ = zeros((length(x), length(x)))
            Ψ = zeros((length(x), length(x)))
            for j = 1:length(x)
                for k = 1:length(x)
                    Θ[k,j] = (Y1[i,k] * Y1[i,j] + Y2[i,j] * Y2[i,k])/2
                    Ψ[k,j] = (Y1[i,k] * Y2[i,j] - Y1[i,j] * Y2[i,k])/2 # (*Calculation of the ith row of the asynchronous map*)
                end
            end
            res += sum(abs2.(atan.(Ψ,Θ))) ./ length(x) # (*Calculation of the sum of phase angles per curve*)
        end
        res
    elseif wh == 18    # (*Series and phase angle-based Residual Sum of Squares*)
        Θa = (transpose(Y1) * Y1) ./ (size(Y1,2) - 1) # (*Calculation of the synchronous hybrid map*)
        Θb = (transpose(Y2) * Y2) ./ (size(Y2,2) - 1) # 
        NY1 = transpose(hilbert_noda(Y1)) # (*Linear transformation of the original curves*)
        NY2 = transpose(hilbert_noda(Y2)) # (*Linear transformation of the original curves*)
        Ψa = transpose(Y1) * transpose(NY1) ./ (size(Y1,2) - 1) # (*Calculation of the asynchronous hybrid map*)
        Ψb = transpose(Y2) * transpose(NY2) ./ (size(Y2,2) - 1) # (*Calculation of the asynchronous hybrid map*)
        sum(abs2.(atan.(Ψa, Θa) .- atan.(Ψb, Θb))) ./ length(x) # (*Calculation of the sum of phase angles *)
    elseif wh == 19    # (*Normalized Cross Correlation*)
        Y1s = sqrt.(sum(abs2.(Y1), dims=2)) # (*Calculation of the sum of the elements of the ith row of the asynchronous map*)
        Y2s = sqrt.(sum(abs2.(Y2), dims=2)) # (*Calculation of the sum of the elements of the ith row of the asynchronous map*)
        .- sum(Y1 ./ Y1s .* (Y2 ./ Y2s)) ./ length(tt)  # the minus one is just to have a minimum
    elseif wh == 20    # (*Zero Mean Normalized Cross Correlation*)
        Y1mean = mean(Y1, dims=2)
        Y2mean = mean(Y2, dims=2)
        S1 = std(Y1, dims=2)
        S2 = std(Y2, dims=2)
        # (*Calculation of the sum of the elements of the ith row of the asynchronous map*)
        .- sum((Y1 .- Y1mean)./S1 .* (Y2 .- Y2mean)./S2) ./ (length(x) - 1) ./ length(tt)
    else
        error("unknown mode")
    end
end

# """
#     smart_error_sum2(measured, model)

# calculates the smart error sum based on `measured` and `simulated` data.

# #Arguments:

# + `measured`: a matrix of measured data. Second dimension: curve parameter
# + `simualted`: a matrix of simulated data
# returns a matrix

# """
# function smart_error_sum2(measured, simulated, p=2)    
# end

function test_smart_error_sum()
    # for the conventional residual sum of squares. The other 4 alternatives are
    # selected by using the equation number in the main manuscript. "10" is the
    # conventional smart error sum. "12" is the 2T2D residual sum of squares. "16" is
    # the 2T2D phase angle based RSS and "17" the phase angle based RSS for series*)
    myfunction = 3 # function type to fit with
    # (*This value determines which kind of Cauchytype
    # myfunction is used for the simulations. Choose "1" for the myfunction with a=
    # b=0. Select "2" for setting a=1 and b=0. Using "3" means a=0 and b=1.*)
    realfunction = 3; # function type to simulate experimental data

    # (*This value determines which kind of Cauchytype
    # myfunction is used for the original curves. Choose "1" for the myfunction with a=
    # b=0. Select "2" for setting a=1 and b=0. Using "3" means a=0 and b=1.*)
    # x1 = 992:4:1008
    x1 = 900:4:1100
    # (*Defines a range of x values for which the myfunction values are calculated. In the
    # default case the range starts at 900 and ends at 1100 with a stepsize of 4*)
    # 4 Cauchy pure2a modified (12).nb
    tt = [1, 2, 3, 4, 5];
    # (*Defines the number and values of t. For conventional 2D correlation analysis,
    # the number must be > 3. In contrast to conventional 2D correlation analysis, however,
    # the values need neither to be equidistant nor sorted according to magnitude,
    # e.g., {1,1.6,4.1,2.3,4.9} is allowed. For 2T2D all values could be equal
    # or only one can be chosen. If you change the number, do not forget that
    # you have to adapt the input for the NMinimize function coresspondingly*)
    err = 0.1;
    # (*This provides the error. The error is added to 1 and error+1
    # is the factor with which the original curves will be multiplied*)
    γ = 30;
    # (*Width at halfheight*)
    x0 = 1000;
    # (*Position of the maximum if b=0*)

    Experiment = (1 + err) .* cauchy.(transpose(x1), tt, γ, x0, realfunction) 
    # (*Calculates the original curves and multiplies it with error+1*)
    # plot(x1,Experiment)

    kl = 0.001 # step length of plot

    method = 18; #(*This determines which residual sum of squares is used. Select "1"
    myd(t1) = DS(x1, [t1, tt[2].*t1, tt[3].*t1, tt[4].*t1, tt[5].*t1], γ, x0, Experiment, method, myfunction)
    t_range = tt[1]-2*err:kl:tt[1]+2*err
    plot(t_range, myd.(t_range), xlabel="t1", ylabel="figure of merit method $(method)")
    # (*Simple illustration of the way the smart error sums work,
    # by using the relations between t1 and the other
    # t values. If you choose the conventional error sum,
    # the minimum will be at about error+1, if not it will be at your first t*)

    p0 = [0.9, 1.1, 2.9, 4.1, 5.2] # starting values
    f(p) = DS(x1, p, γ, x0, Experiment, method, myfunction)
    # res = optimize(f, p0, GradientDescent(), Optim.Options(iterations=800, f_tol=1e-8, g_tol=1e-11))
    res = optimize(f, p0, LBFGS(), Optim.Options(iterations=800, f_tol=1e-9, g_tol=1e-11))
    # res = optimize(f, p0, NelderMead(), Optim.Options(iterations=10000, f_tol=1e-12, g_tol=1e-13))
    myres = res.minimizer

    tt1 = tt ./ myres  # (*Compare the results with tt!*)

    plot(x1, transpose(cauchy.(transpose(x1), tt, γ, x0, realfunction)), xlabel="wavenumber [cm^{-1}]", ylabel="intensity", label="simulated")    
    plot!(x1, transpose(Experiment), label="measured") # plots the 5 experimental curves
    plot!(x1, transpose(cauchy.(transpose(x1), myres, γ, x0, realfunction)), label="fit") # plots the 5 experimental curves

end
